# Supplementary material for: Importance of ACE2 for SARS-CoV-2 Infection of Kidney Cells
Source: Biomolecules. 2023 Mar 3;13(3):472. doi: 10.3390/biom13030472 (PMC10046276; doi:10.3390/biom13030472)
Supplement: Supplementary file 1 [file biomolecules-13-00472-s001.zip]

Archive with 1 entries (1 files):
- biomolecules-2175575-supplementary.pdf
